# Supplementary material for: Antimicrobial susceptibility in Clostridioides difficile varies according to European region and isolate source
Source: JAC Antimicrob Resist. 2024 Jul 23;6(4):dlae112. doi: 10.1093/jacamr/dlae112 (PMC11264405; doi:10.1093/jacamr/dlae112)
Supplement: dlae112_Supplementary_Data [file dlae112_supplementary_data.xlsx]

## Sheet: TableMICSupplData anonymised
Supplementary Table S1. Minimum Inhibitory Concentrations (MICs, mg/L) for all antimicrobials tested against each C. difficile isolates (human n=280, animal n=126).
For each isolate (identified by anonymised number #), the PCR ribotype, country and European region of origin, source of isolates (human or animal) and MIC per antimicrobial are indicated
MET, metronidazole; VAN, vancomycin; FDX, fidaxomicin; MXF, moxifloxacin; IMI, imipenem; CLINDA, clindamycin;TIGE, tigecycline; LZD, linezolid; RIF, rifampicin; MERO, meropenem.
#	Ribotype	Country	Region	Isolates	MET	VAN	FDX	MXF	IMI	CLINDA	TIGE	LZD	RIF	MERO
1	001	Slovakia	East	Human	0.25	0.5	0.015	16	2	128	0.03	0.125	0.001	1
2	001	Romania	East	Human	0.5	0.5	0.008	128	8	128	0.03	2	0.001	4
3	001	Romania	East	Human	1	0.125	0.004	16	8	nd	0.03	1	0.001	4
4	001	Slovakia	East	Human	0.5	0.125	0.004	16	2	128	0.03	2	0.001	2
5	001	UK	North	Human	0.125	0.5	0.015	1	2	1	0.03	2	0.001	4
6	001	Spain	South	Human	0.25	0.5	0.008	2	4	1	0.06	2	0.001	2
7	001	Spain	South	Human	0.25	0.5	0.004	2	4	8	0.06	2	0.001	4
8	001	Spain	South	Human	0.125	1	0.008	16	4	128	0.5	2	0.03	4
9	001	UK	North	Human	0.125	0.5	0.06	1	2	2	0.03	2	0.001	2
10	001	Italy	South	Human	0.5	1	0.008	16	4	8	0.06	2	0.001	4
11	002	Poland	East	Human	0.125	0.5	0.03	1	2	16	0.06	2	0.001	2
12	002	Sweden	North	Human	8	2	0.25	1	4	16	0.03	1	0.001	4
13	002	Sweden	North	Human	0.125	2	0.015	1	4	16	0.03	2	0.001	4
14	002	France	West	Human	0.125	1	0.06	1	2	16	0.03	2	0.001	4
15	002	UK	North	Human	0.125	2	0.03	2	1	16	0.03	2	0.001	8
16	002	UK	North	Human	0.125	0.25	0.06	2	2	0.25	0.03	2	0.001	4
17	002	Spain	South	Human	0.25	0.5	0.06	2	2	32	0.06	2	0.001	2
18	002	UK	North	Human	0.125	1	0.03	1	2	8	0.03	2	0.001	4
19	002	UK	North	Human	0.125	0.5	0.03	0.5	2	2	0.03	2	0.001	2
20	002	UK	North	Human	0.125	0.5	0.03	0.5	2	2	0.03	0.25	0.001	2
21	002	Netherlands	West	Human	0.25	1	0.03	1	0.5	16	0.03	2	0.001	4
22	002	Italy	South	Human	0.125	0.5	0.03	1	1	8	0.06	2	0.001	4
23	003	UK	North	Human	0.125	1	0.03	1	4	4	0.06	2	0.001	4
24	003	UK	North	Human	0.125	0.5	0.03	1	4	4	0.06	2	0.001	2
25	003	UK	North	Human	0.125	1	0.03	1	4	8	0.06	2	0.001	4
26	003	Spain	South	Human	0.125	1	0.06	2	4	4	0.06	2	0.002	4
27	003	UK	North	Human	0.5	0.5	0.06	2	4	8	0.03	2	0.001	2
28	003	Italy	South	Human	0.25	0.06	0.06	2	4	8	0.125	2	0.001	2
29	003	UK	North	Human	0.125	0.5	0.03	1	2	2	0.03	2	0.001	4
30	005	UK	North	Human	0.25	1	0.03	2	4	0.25	0.03	2	0.001	2
31	005	UK	North	Human	0.25	0.25	0.03	16	2	4	0.06	2	0.001	2
32	005	Italy	South	Human	1	0.125	0.03	2	2	16	0.06	2	0.001	2
33	005	France	West	Human	0.25	0.5	0.015	1	2	16	0.03	2	0.001	4
34	005	UK	North	Human	0.125	0.5	0.03	1	2	16	0.03	2	0.001	4
35	005	Poland	East	Human	1	0.06	0.06	1	2	8	0.03	2	0.001	2
36	005	Spain	South	Human	0.125	0.5	0.03	2	2	16	0.06	2	0.002	4
37	009	UK	North	Human	0.125	1	0.06	1	2	1	0.06	2	0.001	2
38	009	Sweden	North	Human	0.125	0.5	0.015	1	2	128	0.03	2	0.001	2
39	009	Italy	South	Human	0.125	0.5	0.06	1	1	16	0.03	2	0.001	nd
40	009	Spain	South	Human	0.25	0.5	0.06	2	4	1	0.06	2	0.001	4
41	009	UK	North	Human	0.25	1	0.06	1	2	16	0.03	2	0.001	2
42	009	France	West	Human	0.125	0.5	0.03	1	1	16	0.03	0.25	0.001	4
43	010	UK	North	Human	0.25	0.5	0.015	1	4	128	0.03	2	0.001	8
44	010	Romania	East	Human	0.125	1	0.015	1	1	8	0.03	2	0.001	2
45	010	UK	North	Human	0.125	0.5	0.06	2	2	128	0.06	8	0.001	2
46	010	Spain	South	Human	0.25	0.5	0.0125	2	4	8	0.03	2	0.002	4
47	010	Sweden	North	Human	0.25	0.5	0.03	1	2	4	0.03	1	0.001	4
48	010	Poland	East	Human	2	0.5	0.03	2	1	128	0.06	2	0.001	4
49	010	France	West	Human	8	0.5	0.03	1	1	128	0.03	1	0.001	4
50	010	France	West	Human	8	0.5	0.125	1	1	128	0.03	0.5	0.001	4
51	010	France	West	Human	2	0.5	0.03	2	1	128	0.03	2	0.001	4
52	010	France	West	Human	0.25	0.5	0.25	1	1	16	0.03	2	0.001	4
53	010	Netherlands	West	Human	0.25	0.06	0.06	2	2	0.5	0.125	2	0.001	2
54	010	Italy	South	Human	0.25	0.125	0.125	1	2	0.125	0.03	1	0.001	2
55	010	Spain	South	Human	8	0.5	0.06	1	2	128	0.03	2	0.001	4
56	010	Belgium	West	Human	0.125	0.5	0.03	2	2	128	0.06	8	0.001	2
57	011	Poland	East	Human	0.25	0.5	0.008	1	2	16	0.03	2	0.001	2
58	012	Poland	East	Human	0.25	0.5	0.015	1	2	128	0.03	2	0.001	2
59	012	UK	North	Human	0.25	1	0.06	32	2	128	0.06	8	32	4
60	012	Romania	East	Human	0.125	1	0.015	16	4	8	0.25	2	32	8
61	012	Spain	South	Human	0.125	0.5	0.03	2	4	128	0.03	2	0.002	4
62	013	UK	North	Human	0.125	1	0.004	1	4	0.5	0.03	1	0.001	4
63	013	UK	North	Human	0.125	1	0.004	1	2	16	0.03	2	0.001	2
64	014	Poland	East	Human	0.25	0.5	0.03	1	2	16	0.03	2	0.001	4
65	014	France	West	Human	0.125	0.5	0.015	1	2	8	0.03	2	0.001	2
66	014	UK	North	Human	0.25	0.5	0.125	2	2	8	0.03	2	0.001	4
67	014	UK	North	Human	0.25	0.5	0.06	2	4	8	0.06	2	0.001	2
68	014	UK	North	Human	0.125	0.5	0.03	1	2	8	0.06	2	0.001	4
69	014	Italy	South	Human	0.25	0.125	0.125	1	2	16	0.03	2	0.001	2
70	014	UK	North	Human	0.125	0.5	0.03	1	2	16	0.06	2	0.001	2
71	014	Netherlands	West	Human	0.25	0.5	0.03	1	1	8	0.03	2	0.001	2
72	014	Italy	South	Human	0.125	0.015	0.015	1	2	16	0.03	2	0.001	2
73	014	Poland	East	Human	0.25	0.5	0.004	4	2	8	0.03	2	0.001	4
74	014	Netherlands	West	Human	0.25	0.5	0.03	2	1	8	0.03	ng	0.001	4
75	014	Italy	South	Human	0.125	0.5	0.03	1	1	16	0.06	nd	0.001	2
76	014	France	West	Human	0.25	1	0.06	1	2	16	0.03	2	0.001	2
77	014	Italy	South	Human	0.25	0.5	0.015	1	2	16	0.125	2	0.001	nd
78	014	Belgium	West	Human	0.125	nd	0.015	0.125	1	0.5	0.125	2	0.001	2
79	014	Belgium	West	Human	0.125	0.5	0.008	1	1	4	0.125	2	0.001	2
80	014	Belgium	West	Human	0.125	1	0.03	1	1	2	0.125	2	0.001	2
81	014	Belgium	West	Human	0.125	0.5	0.03	2	1	8	0.06	2	0.001	2
82	015	UK	North	Human	0.25	1	0.008	2	2	8	0.03	2	0.001	2
83	015	UK	North	Human	0.125	0.125	0.06	1	2	16	0.03	2	32	8
84	015	UK	North	Human	0.125	0.25	0.06	1	4	0.125	0.03	2	0.001	4
85	015	France	West	Human	0.125	0.5	0.06	1	2	16	0.03	2	0.001	2
86	015	UK	North	Human	0.125	1	0.03	1	2	0.5	0.06	2	0.001	2
87	015	UK	North	Human	0.125	1	0.008	1	2	16	0.06	2	0.001	2
88	016	Poland	East	Human	8	0.5	0.03	16	4	8	0.03	2	0.001	4
89	017	Netherlands	West	Human	0.125	0.5	0.125	1	4	1	0.03	2	0.001	2
90	018	Romania	East	Human	0.25	1	0.008	1	1	16	0.03	0.125	0.001	2
91	018	Italy	South	Human	0.25	0.03	0.03	16	4	8	0.03	2	32	4
92	018	Italy	South	Human	0.125	0.06	0.06	16	4	16	0.03	2	0.001	4
93	018	Italy	South	Human	0.25	0.5	0.004	16	4	8	0.03	4	32	4
94	018	Italy	South	Human	0.125	0.5	0.008	16	4	4	0.03	4	16	4
95	020	Sweden	North	Human	0.25	1	0.03	2	2	16	0.03	2	0.001	2
96	020	Ireland	North	Human	0.125	1	0.015	1	2	16	0.03	2	0.001	4
97	020	France	West	Human	0.125	1	0.015	1	2	8	0.03	2	0.001	4
98	020	Spain	South	Human	0.25	0.5	0.125	2	4	8	0.06	2	0.002	4
99	020	UK	North	Human	0.25	0.5	0.03	2	2	16	0.06	2	0.001	2
100	020	Belgium	West	Human	0.25	0.5	0.03	2	2	16	0.125	2	0.001	2
101	020	UK	North	Human	0.125	0.5	0.03	1	2	0.25	0.06	<0.125	0.001	2
102	020	UK	North	Human	0.25	0.5	0.06	1	4	8	0.06	2	0.001	8
103	020	UK	North	Human	0.25	0.5	0.06	1	4	8	0.06	2	0.001	8
104	020	Spain	South	Human	0.125	0.5	0.015	16	2	4	0.03	2	0.002	4
105	020	Poland	East	Human	0.25	1	0.03	1	1	8	0.06	2	0.001	2
106	023	Poland	East	Human	0.125	0.5	0.03	1	2	0.25	0.03	2	0.001	2
107	023	Poland	East	Human	0.125	0.5	0.03	32	2	0.5	0.03	2	0.001	2
108	023	UK	North	Human	0.125	1	0.06	1	2	0.25	0.06	2	0.001	4
109	024	Romania	East	Human	0.125	0.5	0.03	1	4	0.125	0.03	0.125	0.001	2
110	026	UK	North	Human	0.25	0.5	0.015	1	2	8	0.03	2	0.001	2
111	026	UK	North	Human	0.125	0.5	0.06	16	2	16	0.03	2	0.001	2
112	026	Sweden	North	Human	0.125	0.5	0.03	1	2	4	0.03	0.5	0.001	4
113	026	Netherlands	West	Human	0.125	0.5	0.06	1	2	0.5	0.03	2	0.001	2
114	027	Poland	East	Human	4	1	0.06	16	8	4	0.03	2	32	4
115	027	Romania	East	Human	1	1	0.03	16	4	16	0.03	2	32	4
116	027	Romania	East	Human	1	1	0.03	16	4	4	0.03	1	32	4
117	027	Poland	East	Human	2	1	0.03	16	4	nd	0.03	2	32	4
118	027	Italy	South	Human	1	1	nd	8	2	0.25	0.125	0.125	32	2
119	027	Poland	East	Human	4	1	0.125	16	4	16	0.03	2	32	4
120	027	Poland	East	Human	4	1	0.03	16	8	8	0.03	2	0.001	4
121	027	Italy	South	Human	1	0.5	0.008	16	4	4	0.03	2	32	4
122	027	Poland	East	Human	2	0.5	0.06	16	4	4	0.03	2	32	4
123	027	UK	North	Human	1	1	0.06	1	4	128	0.06	2	0.001	4
124	027	Romania	East	Human	1	0.5	0.03	16	8	16	0.03	2	32	2
125	027	Romania	East	Human	1	1	nd	16	4	64	0.3	2	32	4
126	027	Romania	East	Human	0.5	0.5	0.03	16	4	0.125	nd	0.25	0.001	4
127	027	Italy	South	Human	1	0.5	0.03	16	4	16	0.06	2	16	4
128	027	Italy	South	Human	1	0.5	0.03	16	4	32	0.06	2	16	4
129	027	Poland	East	Human	4	0.5	0.03	16	2	8	0.06	2	16	4
130	027	Poland	East	Human	4	1	0.03	32	4	8	0.06	2	0.001	4
131	027	Poland	East	Human	4	1	0.03	16	4	8	0.06	2	0.001	8
132	027	Poland	East	Human	4	1	0.03	32	4	8	0.06	2	0.001	8
133	027	Poland	East	Human	4	1	0.03	16	4	8	0.06	2	0.001	8
134	027	Poland	East	Human	4	1	0.03	16	4	8	0.06	2	0.001	8
135	029	Spain	South	Human	0.25	1	0.06	8	2	16	0.03	2	0.001	2
136	031	UK	North	Human	0.25	1	0.06	2	4	2	0.06	2	0.001	2
137	031	UK	North	Human	0.25	0.5	0.06	2	4	4	0.06	2	0.001	2
138	031	UK	North	Human	0.125	1	0.06	1	2	2	0.03	2	0.001	2
139	032	Greece	South	Human	0.125	1	0.008	1	1	128	0.06	2	0.001	2
140	035	Poland	East	Human	0.125	1	0.004	1	2	0.25	0.03	2	0.001	2
141	035	UK	North	Human	1	0.25	0.06	16	2	4	0.06	2	0.001	2
142	035	UK	North	Human	0.125	0.5	0.06	1	2	8	0.03	2	0.001	2
143	035	UK	North	Human	0.125	0.5	0.015	1	2	0.25	0.03	2	0.001	2
144	037	Sweden	North	Human	0.125	1	0.015	1	2	16	0.03	1	0.001	2
145	038	Sweden	North	Human	0.125	1	0.015	2	1	16	0.03	2	0.001	2
146	038	Sweden	North	Human	0.125	1	0.03	2	1	8	0.03	1	0.001	2
147	039	UK	North	Human	0.25	1	0.002	1	4	4	0.03	2	0.001	4
148	039	UK	North	Human	0.125	0.5	0.004	1	4	2	0.03	2	0.001	did not grow
149	039	Poland	East	Human	0.25	0.5	0.06	16	4	128	0.03	2	0.001	4
150	039	Italy	South	Human	1	0.25	0.06	16	4	4	0.06	2	0.001	4
151	039	UK	North	Human	0.25	0.5	0.125	1	4	16	0.03	2	0.001	4
152	039	UK	North	Human	0.5	0.5	0.125	1	4	128	0.03	2	0.001	1
153	039	UK	North	Human	0.25	1	0.06	1	4	128	0.03	2	0.001	4
154	039	Spain	South	Human	0.5	0.5	0.06	2	4	64	0.06	2	0.001	4
155	039	Spain	South	Human	0.5	0.5	0.06	2	4	1	0.06	2	0.001	4
156	039	UK	North	Human	0.25	0.5	0.06	1	2	128	0.03	0.5	0.001	4
157	039	Spain	South	Human	0.125	0.5	0.06	1	2	128	0.015	2	0.002	4
158	039	Spain	South	Human	0.25	1	0.06	2	4	128	0.03	2	0.002	4
159	039	Spain	South	Human	0.25	0.5	0.03	0.5	4	4	0.03	2	0.002	4
160	039	Poland	East	Human	0.25	0.5	0.03	16	4	128	0.06	2	0.001	4
161	045	Poland	East	Human	0.125	0.5	0.004	16	2	128	0.03	2	0.001	2
162	046	UK	North	Human	0.125	0.5	0.008	16	4	8	0.06	2	0.001	4
163	046	Spain	South	Human	0.25	0.5	0.03	2	4	64	0.06	2	0.001	2
164	046	Spain	South	Human	0.25	0.5	0.06	2	4	16	0.06	2	0.001	2
165	046	Spain	South	Human	0.25	1	0.008	16	4	64	0.06	2	0.001	4
166	046	UK	North	Human	0.125	0.5	0.03	2	4	128	0.06	2	0.001	2
167	050	UK	North	Human	0.125	0.5	0.008	1	2	8	0.03	2	0.001	2
168	057	Spain	South	Human	0.125	1	0.03	2	4	16	0.03	2	0.002	4
169	058	UK	North	Human	0.125	1	0.06	1	2	4	0.06	2	0.001	4
170	064	UK	North	Human	0.5	0.5	0.03	2	4	1	0.06	2	0.001	2
171	066	Sweden	North	Human	0.25	1	0.004	1	2	4	0.03	2	0.001	2
172	070	Romania	East	Human	0.125	0.5	0.015	1	2	4	0.03	0.125	0.001	4
173	070	Italy	South	Human	0.125	0.125	0.06	1	2	4	0.03	2	0.001	2
174	073	Spain	South	Human	0.125	0.5	0.03	2	4	8	0.03	2	0.002	4
175	073	Spain	South	Human	0.125	0.5	0.015	2	4	1	0.03	2	0.002	2
176	076	UK	North	Human	0.25	0.5	0.06	2	4	8	0.06	2	0.001	4
177	077	Poland	East	Human	0.125	0.03	0.03	1	2	8	0.03	2	0.001	2
178	077	Poland	East	Human	0.125	0.06	0.06	1	2	16	0.03	2	0.001	2
179	078	Sweden	North	Human	0.125	1	0.015	1	2	1	0.03	2	0.001	2
180	078	France	West	Human	0.25	0.5	0.06	16	2	8	0.03	2	0.001	2
181	078	Spain	South	Human	0.25	1	0.03	1	2	16	0.06	nd	0.001	4
182	078	Spain	South	Human	0.125	1	0.06	16	4	2	0.06	2	0.001	2
183	078	Spain	South	Human	0.125	0.5	0.06	16	2	2	0.06	2	0.001	2
184	078	Greece	South	Human	0.125	0.125	0.125	1	2	2	0.03	2	0.001	2
185	078	Spain	South	Human	0.25	1	0.06	32	2	16	0.03	2	0.001	2
186	078	Poland	East	Human	0.25	0.5	0.06	1	2	16	0.03	2	0.001	2
187	078	UK	North	Human	0.25	0.5	0.125	1	1	8	0.03	2	0.001	2
188	078	UK	North	Human	0.125	1	0.06	1	2	1	0.03	2	0.001	2
189	078	Spain	South	Human	0.125	1	0.03	1	4	4	0.06	2	0.002	2
190	078	Greece	South	Human	0.25	1	0.03	16	1	8	0.03	2	0.001	2
191	078	Netherlands	West	Human	0.25	1	0.03	1	2	8	0.06	2	0.001	2
192	078	Netherlands	West	Human	0.25	0.5	0.03	1	1	8	0.03	0.25	0.001	2
193	078	Italy	South	Human	0.125	1	0.03	1	2	4	0.06	2	0.001	2
194	081	Italy	South	Human	0.125	0.008	0.008	4	4	16	0.125	2	0.001	2
195	085	Romania	East	Human	0.5	0.5	0.03	32	8	128	0.06	2	32	4
196	087	Italy	South	Human	0.125	1	0.015	1	4	16	0.06	2	0.001	2
197	088	Spain	South	Human	0.25	0.5	0.06	2	8	2	0.06	2	0.001	4
198	089	Italy	South	Human	0.125	0.125	0.125	1	2	8	0.03	2	0.001	2
199	090	Italy	South	Human	0.125	1	0.03	1	1	8	0.06	2	0.06	2
200	101	UK	North	Human	0.25	0.5	0.06	1	2	8	0.03	2	0.001	2
201	103	UK	North	Human	0.125	0.5	0.03	1	4	1	0.03	2	0.001	2
202	106	France	West	Human	0.25	0.5	0.015	1	4	8	0.03	1	0.001	4
203	106	France	West	Human	0.125	0.5	0.06	8	2	32	0.03	2	0.001	4
204	106	Spain	South	Human	0.25	0.5	0.06	2	4	1	0.06	2	0.001	2
205	106	Spain	South	Human	0.25	0.5	0.06	32	4	8	0.06	2	0.001	4
206	106	Spain	South	Human	0.25	1	0.06	32	4	8	0.06	2	0.001	4
207	106	Spain	South	Human	0.25	1	0.06	2	4	2	0.06	2	0.001	4
208	106	Spain	South	Human	0.25	1	0.06	1	4	8	0.03	2	0.001	4
209	106	Spain	South	Human	0.125	0.5	0.03	2	4	8	0.06	2	0.001	4
210	115	UK	North	Human	0.125	0.5	0.125	1	2	4	0.03	1	0.001	4
211	115	Romania	East	Human	0.25	0.5	0.015	2	4	0.5	0.03	2	0.008	2
212	126	Spain	South	Human	0.25	1	0.06	16	4	1	0.06	2	0.001	2
213	126	Italy	South	Human	0.25	1	0.03	16	8	128	0.03	2	0.001	2
214	126	Italy	South	Human	0.125	0.5	0.03	16	2	128	0.03	8	0.001	2
215	126	Italy	South	Human	0.25	0.06	0.06	32	2	16	0.06	2	0.001	2
216	131	Netherlands	West	Human	0.25	1	0.06	2	1	16	0.06	2	0.001	4
217	132	France	West	Human	0.25	0.5	0.03	1	2	32	0.03	1	0.001	2
218	137	UK	North	Human	0.125	1	0.03	1	2	16	0.125	2	0.001	2
219	140	UK	North	Human	0.25	0.5	0.06	1	4	1	0.03	2	0.001	2
220	153	UK	North	Human	0.125	1	0.06	1	2	8	0.06	2	0.001	2
221	154	Romania	East	Human	0.25	0.5	0.008	1	4	8	0.03	2	0.001	4
222	154	Spain	South	Human	0.25	1	0.06	1	4	16	0.03	2	0.001	4
223	161	Romania	East	Human	0.25	0.5	0.03	2	4	16	0.06	2	0.001	2
224	161	Romania	East	Human	0.25	2	0.03	16	4	16	0.06	2	0.001	2
225	163	Spain	South	Human	0.25	0.5	0.03	1	4	2	0.06	2	0.001	2
226	176	Slovakia	East	Human	0.25	nd	0.03	16	8	8	0.03	2	4	8
227	176	Romania	East	Human	1	0.5	0.03	16	8	4	0.03	2	32	4
228	176	Slovakia	East	Human	2	0.5	0.06	32	8	128	0.03	2	0.001	2
229	181	Romania	East	Human	1	0.5	0.03	16	4	2	0.03	1	32	4
230	181	Romania	East	Human	1	0.5	0.03	16	8	16	0.03	1	32	4
231	181	Romania	East	Human	1	0.5	0.03	16	4	32	0.03	2	0.001	4
232	181	Romania	East	Human	2	0.5	0.03	16	4	8	0.03	2	32	4
233	181	Romania	East	Human	1	0.5	0.03	16	8	1	0.03	2	32	4
234	181	Romania	East	Human	1	0.5	0.03	16	4	0.25	0.03	2	32	4
235	181	Romania	East	Human	0.5	0.5	0.03	16	4	2	0.03	1	32	4
236	181	Romania	East	Human	2	0.5	0.008	16	4	128	0.03	2	32	4
237	181	Romania	East	Human	1	0.5	0.03	16	4	8	0.03	2	32	4
238	181	Romania	East	Human	1	0.5	0.03	16	4	8	0.03	2	32	4
239	181	Romania	East	Human	1	0.5	0.03	16	8	8	0.03	2	32	4
240	181	Romania	East	Human	1	0.5	0.03	16	8	16	0.03	2	32	4
241	181	Romania	East	Human	1	0.5	0.06	16	4	8	0.03	2	32	4
242	181	Romania	East	Human	1	0.5	0.03	16	4	16	0.03	2	32	4
243	181	Romania	East	Human	1	0.5	0.03	32	8	16	0.03	2	32	4
244	181	Romania	East	Human	1	0.5	0.03	16	4	16	0.03	2	32	4
245	181	Romania	East	Human	1	0.5	0.03	16	4	16	0.03	2	32	4
246	181	Romania	East	Human	1	0.5	0.03	16	8	16	0.06	2	32	4
247	181	Romania	East	Human	1	0.5	0.03	16	4	16	0.03	2	32	4
248	181	Romania	East	Human	1	0.5	0.03	16	4	16	0.03	2	32	4
249	181	Romania	East	Human	1	0.5	0.125	16	4	8	0.03	2	32	4
250	181	Romania	East	Human	1	0.5	0.015	32	4	8	0.03	2	32	4
251	181	Romania	East	Human	1	0.5	0.03	16	4	16	0.03	1	32	4
252	181	Romania	East	Human	1	1	0.015	16	4	16	0.03	1	32	4
253	181	Romania	East	Human	1	0.5	0.015	16	4	8	0.03	1	32	4
254	181	UK	North	Human	1	0.5	0.06	16	4	8	0.03	2	32	4
255	198	Poland	East	Human	4	0.125	0.0125	32	4	128	0.5	2	0.03	4
256	216	France	West	Human	0.25	0.5	0.06	2	1	0.5	0.125	1	0.001	4
257	216	France	West	Human	0.25	0.5	0.03	1	2	8	0.125	0.125	0.001	4
258	254	Sweden	North	Human	0.125	1	0.015	1	2	1	0.03	2	0.001	4
259	277	UK	North	Human	0.125	0.5	0.015	1	2	0.5	0.03	2	0.001	2
260	293	UK	North	Human	0.125	0.5	0.06	1	2	1	0.03	2	0.001	2
261	353	Italy	South	Human	0.125	0.03	0.03	1	2	4	0.03	2	32	2
262	356	Italy	South	Human	0.5	0.125	0.03	16	4	16	0.06	4	16	4
263	430	Spain	South	Human	0.125	1	0.015	2	4	4	0.03	2	0.004	4
264	430	Spain	South	Human	0.25	0.5	0.03	2	4	16	0.06	2	0.001	2
265	431	Spain	South	Human	0.125	1	0.015	2	2	16	0.03	2	0.5	2
266	474	Spain	South	Human	0.125	0.5	0.03	0.5	4	128	0.06	2	0.002	4
267	484	UK	North	Human	0.125	0.5	0.015	1	2	2	0.03	2	0.001	2
268	511	Italy	South	Human	0.125	0.125	0.125	1	2	2	0.03	2	0.001	2
269	600	France	West	Human	0.25	0.5	0.125	1	4	16	0.03	2	0.001	4
270	626	Spain	South	Human	0.125	1	0.03	1	2	0.5	0.03	2	0.002	2
271	815	UK	North	Human	0.125	1	0.06	1	2	0.5	0.06	2	0.001	1
272	815	Romania	East	Human	0.25	0.5	0.03	2	4	0.25	0.03	1	0.001	2
273	902	Spain	South	Human	0.25	0.5	0.015	2	4	128	0.25	2	0.002	2
274	902	Spain	South	Human	0.25	0.5	0.03	2	2	128	0.125	2	0.002	2
275	903	Spain	South	Human	0.25	0.5	0.06	1	4	8	0.06	2	0.002	4
276	911	Slovakia	East	Human	0.125	0.5	0.015	2	8	2	0.03	2	0.001	2
277	920	Netherlands	West	Human	0.125	1	0.06	1	2	0.5	0.06	2	0.001	4
278	926	Netherlands	West	Human	0.125	0.125	0.125	2	4	0.5	0.125	2	0.001	4
279	927	Greece	South	Human	0.125	1	0.125	1	4	4	0.03	2	0.001	2
280	928	Poland	East	Human	0.25	0.5	0.06	1	4	8	0.03	2	0.001	2
281	001	Spain	South	Animal	0.125	0.5	0.008	2	2	2	0.06	2	0.001	4
282	002	Spain	South	Animal	0.25	1	0.008	1	4	128	0.03	2	0.001	2
283	002	Netherlands	West	Animal	0.125	0.5	0.06	2	5	16	0.03	2	0.001	4
284	003	France	West	Animal	0.125	0.5	0.03	2	2	16	0.03	2	0.001	4
285	005	Austria	West	Animal	0.25	1	0.03	1	2	8	0.06	2	0.001	4
286	005	Spain	South	Animal	0.125	1	0.03	2	2	128	0.03	2	0.001	4
287	005	Austria	West	Animal	0.125	1	0.015	2	2	8	0.06	2	0.001	4
288	005	France	West	Animal	0.25	1	0.015	2	2	2	0.03	2	0.001	4
289	005	Netherlands	West	Animal	0.125	1	0.015	1	0.5	8	0.03	2	0.001	4
290	005	France	West	Animal	0.125	1	0.015	2	1	8	0.03	2	0.001	4
291	005	France	West	Animal	0.25	1	0.015	2	2	16	0.03	2	0.001	4
292	005	France	West	Animal	0.25	0.5	0.03	2	2	16	0.03	2	0.001	4
293	005	France	West	Animal	0.125	0.5	0.03	1	2	16	0.03	2	0.001	4
294	005	Spain	South	Animal	0.125	0.5	0.03	1	2	128	0.06	16	0.001	4
295	009	Spain	South	Animal	0.125	0.5	0.008	1	1	0.25	0.06	2	0.001	4
296	010	Spain	South	Animal	2	0.5	0.03	1	2	0.125	0.06	0.5	0.001	4
297	013	Netherlands	West	Animal	0.125	0.5	0.008	1	0.5	16	0.03	2	0.001	4
298	013	France	West	Animal	0.125	1	0.004	1	1	16	0.03	2	0.001	4
299	014	Austria	West	Animal	0.125	1	0.03	2	2	8	0.06	2	0.001	4
300	014	Romania	East	Animal	0.125	1	0.06	1	2	8	0.03	2	0.001	2
301	014	Netherlands	West	Animal	0.125	0.5	0.06	1	0.125	16	0.03	2	0.001	4
302	014	France	West	Animal	0.25	1	0.06	2	2	16	0.03	2	0.001	4
303	014	France	West	Animal	0.25	0.5	0.06	2	1	16	0.03	2	0.001	4
304	015	Slovakia	East	Animal	0.125	0.5	0.06	1	2	0.25	0.03	1	0.001	4
305	015	Slovakia	East	Animal	0.125	0.5	0.015	1	2	8	0.03	2	0.001	4
306	015	Netherlands	West	Animal	0.125	1	0.015	1	2	8	0.03	2	0.001	2
307	015	France	West	Animal	0.125	0.5	0.015	1	2	16	0.03	2	0.001	4
308	020	Spain	South	Animal	0.25	0.5	0.06	1	1	16	0.06	2	0.001	4
309	020	Spain	South	Animal	0.25	0.5	0.03	1	1	16	0.06	2	0.001	4
310	020	Italy	South	Animal	0.125	0.5	0.03	2	2	16	0.06	2	0.001	4
311	029	Netherlands	West	Animal	0.125	0.5	0.015	1	2	2	0.03	2	0.001	2
312	033	Netherlands	West	Animal	0.125	0.25	0.008	1	0.5	0.5	0.25	2	0.001	2
313	035	Netherlands	West	Animal	0.25	0.5	0.015	1	2	4	0.03	2	0.001	4
314	045	Slovakia	East	Animal	0.25	1	0.004	8	2	128	0.03	2	0.001	2
315	045	Slovakia	East	Animal	0.125	0.5	0.008	16	4	1	0.06	4	0.001	2
316	045	Slovakia	East	Animal	0.125	0.5	0.008	8	4	128	0.06	4	0.001	2
317	045	Slovakia	East	Animal	0.25	1	0.008	8	2	128	0.03	2	0.001	2
318	045	Slovakia	East	Animal	0.25	1	0.008	8	2	128	0.03	2	0.001	2
319	045	Slovakia	East	Animal	0.25	1	0.004	8	2	128	0.03	2	0.001	2
320	045	Slovakia	East	Animal	0.125	0.5	0.008	8	2	128	0.06	4	0.001	2
321	045	Slovakia	East	Animal	0.125	0.5	0.004	8	1	128	0.06	2	0.001	2
322	045	Netherlands	West	Animal	0.125	0.5	0.008	1	1	2	0.06	2	0.001	2
323	045	Poland	East	Animal	0.25	0.5	0.008	1	2	128	0.06	4	0.001	2
324	046	Spain	South	Animal	0.25	0.5	0.06	1	1	0.5	0.06	2	0.001	4
325	046	Sweden	North	Animal	0.125	0.5	0.03	16	2	8	0.125	2	0.001	4
326	046	Sweden	North	Animal	0.125	1	0.03	2	2	16	0.125	2	0.001	4
327	050	Austria	West	Animal	0.125	nd	0.015	1	2	16	0.03	2	0.001	4
328	050	Italy	South	Animal	0.125	0.5	0.03	2	2	8	0.125	2	0.001	4
329	057	Netherlands	West	Animal	0.25	0.5	0.015	2	2	64	0.03	2	0.001	2
330	057	France	West	Animal	0.25	0.5	0.06	2	2	8	0.03	2	0.001	4
331	062	Netherlands	West	Animal	0.25	0.5	0.008	1	2	2	0.03	2	0.001	4
332	073	Netherlands	West	Animal	0.25	0.5	0.06	2	2	16	0.25	2	0.001	4
333	078	Austria	West	Animal	0.25	0.5	0.03	1	4	2	0.06	4	0.001	4
334	078	Austria	West	Animal	0.25	1	0.03	1	2	2	0.06	2	0.001	4
335	078	Austria	West	Animal	0.125	1	0.06	1	2	2	0.125	2	0.001	2
336	078	Spain	South	Animal	0.25	1	0.06	4	2	4	0.03	2	0.001	2
337	078	Spain	South	Animal	0.25	1	0.03	1	2	4	0.03	2	0.001	2
338	078	Spain	South	Animal	0.25	1	0.06	1	2	128	0.03	2	0.001	2
339	078	Spain	South	Animal	0.25	1	0.06	1	2	4	0.03	2	0.001	2
340	078	Spain	South	Animal	0.25	1	0.06	1	4	8	0.03	2	0.001	2
341	078	Romania	East	Animal	0.25	1	0.06	2	4	8	0.03	2	0.001	2
342	078	Romania	East	Animal	0.25	1	0.06	2	4	8	0.03	2	0.001	2
343	078	France	West	Animal	0.25	0.5	0.03	1	2	16	0.03	2	0.001	2
344	078	France	West	Animal	0.25	1	0.06	1	2	2	0.03	2	0.001	2
345	078	France	West	Animal	0.25	1	0.03	1	2	2	0.03	2	0.001	2
346	078	France	West	Animal	0.25	0.5	0.03	2	2	2	0.03	2	0.001	2
347	078	Austria	West	Animal	0.25	2	0.03	16	2	16	0.06	2	0.001	2
348	078	Netherlands	West	Animal	0.25	1	0.03	1	2	2	0.03	2	0.001	4
349	078	France	West	Animal	0.125	1	0.03	16	2	2	0.06	2	0.001	2
350	078	Spain	South	Animal	0.125	0.5	0.03	8	1	2	0.06	2	0.001	4
351	078	Spain	South	Animal	0.125	0.5	0.03	8	0.5	8	0.06	2	0.001	2
352	078	Spain	South	Animal	0.25	0.5	0.03	1	1	8	0.06	2	0.001	2
353	078	Spain	South	Animal	0.125	0.5	0.015	0.25	0.5	8	0.06	2	0.001	2
354	078	Spain	South	Animal	0.25	0.5	0.03	16	2	2	0.125	2	0.001	4
355	078	Spain	South	Animal	0.25	0.5	0.015	1	2	4	0.06	2	0.001	4
356	078	Spain	South	Animal	0.25	1	0.015	8	1	2	0.125	2	0.001	4
357	078	Netherlands	West	Animal	0.25	0.5	0.03	1	2	2	0.125	2	0.001	4
358	078	Netherlands	West	Animal	2	0.5	0.03	1	2	2	0.125	2	0.001	4
359	078	Sweden	North	Animal	0.25	0.5	0.015	8	4	2	0.06	4	0.001	4
360	078	Italy	South	Animal	0.25	1	0.015	2	2	8	0.06	2	0.001	4
361	078	Italy	South	Animal	0.125	1	0.03	1	2	8	0.06	2	0.001	2
362	078	Italy	South	Animal	0.125	1	0.03	1	2	16	0.06	2	0.001	2
363	078	Italy	South	Animal	0.125	1	0.03	1	2	8	0.125	2	0.001	4
364	078	Italy	South	Animal	0.125	1	0.015	16	2	8	0.125	2	0.001	2
365	078	Italy	South	Animal	0.125	1	0.015	16	2	4	0.06	2	0.001	4
366	078	Austria	West	Animal	0.25	0.5	0.03	1	2	2	0.06	4	0.001	2
367	078	Poland	East	Animal	0.25	0.5	0.03	16	4	128	0.06	4	0.001	4
368	078	Poland	East	Animal	0.25	0.5	0.03	16	4	2	0.06	4	0.001	4
369	078	Poland	East	Animal	0.125	1	0.06	16	2	4	0.03	2	0.001	2
370	078	Poland	East	Animal	0.125	1	0.03	16	2	4	0.03	2	0.001	2
371	078	Poland	East	Animal	0.125	1	0.015	1	2	4	0.03	2	0.001	2
372	078	Poland	East	Animal	0.25	1	0.06	1	2	2	0.03	2	0.001	4
373	078	Poland	East	Animal	0.25	0.5	0.015	1	4	2	0.06	4	0.001	4
374	081	Netherlands	West	Animal	0.25	1	0.004	1	1	16	0.03	2	0.001	2
375	081	Poland	East	Animal	0.25	0.5	0.015	16	2	16	0.06	2	0.001	2
376	081	Poland	East	Animal	0.25	0.5	0.008	1	2	8	0.03	2	0.001	2
377	087	Netherlands	West	Animal	0.125	1	0.015	1	1	16	0.03	2	0.001	4
378	126	Spain	South	Animal	0.25	1	0.06	1	4	8	0.03	2	0.001	2
379	126	France	West	Animal	0.25	0.5	0.03	1	2	16	0.03	2	0.001	2
380	126	France	West	Animal	0.125	1	0.03	1	2	64	0.03	16	0.001	4
381	126	France	West	Animal	0.125	1	0.015	1	2	2	0.03	2	0.001	4
382	126	France	West	Animal	0.25	1	0.03	1	2	2	0.03	2	0.001	2
383	126	France	West	Animal	0.125	1	0.03	1	2	8	0.03	2	0.001	4
384	126	France	West	Animal	0.125	1	0.03	1	2	8	0.03	2	0.001	2
385	126	France	West	Animal	0.125	1	0.03	1	2	2	0.03	2	0.001	2
386	126	France	West	Animal	0.125	1	0.004	16	2	4	0.06	2	0.001	2
387	126	France	West	Animal	0.125	1	0.015	1	2	4	0.03	2	0.001	4
388	126	France	West	Animal	0.125	1	0.03	64	2	2	0.03	2	0.001	2
389	126	France	West	Animal	0.125	1	0.03	16	2	2	0.03	2	0.001	2
390	126	France	West	Animal	0.25	1	0.03	16	2	2	0.06	2	0.001	2
391	126	France	West	Animal	0.25	1	0.015	2	1	8	0.03	2	0.001	2
392	126	France	West	Animal	0.25	1	0.03	1	2	64	0.03	2	0.001	2
393	126	France	West	Animal	0.25	1	0.03	1	2	8	0.03	2	0.001	4
394	126	France	West	Animal	0.125	1	0.03	1	2	4	0.03	2	0.001	2
395	126	Netherlands	West	Animal	0.125	0.5	0.03	16	2	2	0.06	2	0.001	4
396	145	Netherlands	West	Animal	0.125	0.5	0.03	1	1	1	0.03	2	0.001	4
397	174	Romania	East	Animal	0.125	1	0.06	1	2	16	0.03	2	0.001	4
398	193	Spain	South	Animal	0.25	0.5	0.03	1	1	4	0.06	2	0.001	4
399	204	France	West	Animal	0.25	0.5	0.015	1	1	128	0.03	2	0.001	4
400	454	Netherlands	West	Animal	0.125	0.5	0.008	1	1	16	0.03	2	0.001	4
401	570	Romania	East	Animal	0.125	1	0.03	1	2	8	0.03	2	0.001	2
402	695	Netherlands	West	Animal	0.5	0.5	0.008	1	1	0.125	0.06	2	0.001	2
403	695	Netherlands	West	Animal	0.5	0.5	0.03	1	1	0.125	0.06	2	0.001	2
404	695	Netherlands	West	Animal	0.125	0.5	0.015	1	2	0.125	0.06	2	0.001	4
405	695	Netherlands	West	Animal	0.125	0.5	0.015	2	2	0.125	0.06	2	0.001	2
406	695	Netherlands	West	Animal	0.125	0.5	0.015	1	2	0.125	0.06	2	0.001	2
